# Supplementary material for: Comparisons of Thermo-Oxidative Ageing Performance and Lifespan Evaluation of Grafted Polypropylene and XLPE Cables: Combined Effect of Temperature and Thickness
Source: Polymers (Basel). 2026 Jan 31;18(3):386. doi: 10.3390/polym18030386 (PMC12899345; doi:10.3390/polym18030386)
Supplement: Supplementary file 1 [file polymers-18-00386-s001.zip]

Archive with 1 entries (1 files):
- polymers-4112801-supplementary.pdf
